# Supplementary material for: piR-39980 mediates doxorubicin resistance in fibrosarcoma by regulating drug accumulation and DNA repair
Source: Commun Biol. 2021 Nov 19;4:1312. doi: 10.1038/s42003-021-02844-1 (PMC8605029; doi:10.1038/s42003-021-02844-1)
Supplement: Supplementary file 4 — Supplementary Data 1 [file 42003_2021_2844_MOESM4_ESM.xlsx]

## Sheet: Fig. 1a
	DOX concentration		0	0.1	0.2	0.3	0.4	0.5	0.6	0.7	0.8	0.9	1
			100	91.1157	85.3306	69.4215	52.0661	42.6653	39.124	25.6198	14.8967	22.624	15.2107
			100	88.5331	84.5041	60.3306	49.0703	39.9793	32.3347	26.7562	21.7975	17.1074	12.4174
			100	82.2851	74.1529	76.4256	40.7025	34.5041	30.5785	34.2769	24.0703	13.1405	20.3512

## Sheet: Fig. 1b
	DOX concentration		0	0.1	0.5	1	1.5	2	2.5	3	3.5	4
			100	95.56	82.5	65.3	69.3	46.1	44.55	35.954	22	12
			100	99.5	85.51	72.5	62.9	53.9	42.9	32.51	25.7	5
			100	97.8954	70.5	79.512	58.56	49.56	35.51	29.8954	20.5	9

## Sheet: Fig. 1c
					HT1080	HT1080/DOX
					54.355	77.685
					56.756	82.354
					48.153	83.954

## Sheet: Fig. 1d
					HT1080	HT1080/DOX
					5.954	54.652
					9.5	51.987
					4.9554	48.685

## Sheet: Fig. 1e
						HT1080	HT1080/DOX
						1	0.513
						1	0.641
						1	0.538

## Sheet: Fig. 1f
			Control			NC_Mimic			Mimic
	DOX (-)		100	98.25	95.65	98.35	94	84.65	91	83	79
	DOX (+)		74.35	52.5	59.52	66.4	68.45	51.46	16.8	21.1	11.8

## Sheet: Fig 1g
			Control			NC_Inhibitor			Inhibitor
	DOX (-)		98.35	97.24	95.42	107	94	94.54	97.54	113.54	117.75
	DOX (+)		57.89	52.5	49.84	46.65	50.87	55.4	86.8	70.1	78.85

## Sheet: Fig. 2a
				Control			NC_Mimic			Mimic
		DOX (-)		100	100	100	100	105	97	92	85	95
		DOX (+)		53	49	56	54	52	47	15	22	11

## Sheet: Fig. 2b
				Control			NC_Inhibitor			Inhibitor
		DOX (-)		100	100	100	100	102	95	118	111	95
		DOX (+)		49	44	52	55	52	48	79	76	68

## Sheet: Fig. 2c
				Control			NC_Mimic			Mimic
		DOX (-)		11.3	9.5	8.5	13.7	6.4	8.4	19	23	18.9
		DOX (+)		30.5	26.5	32.9	36.4	27.3	15.4	60.8	70.1	78.8

[truncated: 28 more sheets: Fig. 2d, Fig. 3b, Fig. 3d, Fig. 4a, Fig. 4b, Fig. 4c, Fig. 5a, Fig. 5c, Fig. 6a, Fig. 6b, Fig. 7a, Fig. 7b, Fig. 7c, Fig. 7d, Fig. 7e, Fig. 7f, Fig. 7g, Fig. 7h, Fig. 8a, Fig. 8b …]
